# Supplementary material for: One-Seeded Fruits in the Core Caryophyllales: Their Origin and Structural Diversity
Source: PLoS One. 2015 Feb 24;10(2):e0117974. doi: 10.1371/journal.pone.0117974 (PMC4339201; doi:10.1371/journal.pone.0117974)
Supplement: S2 Table — Abbreviation: n/a—character not applicable (characters 4, 6 and 24 in many-seeded fruits). For more, see text. (XLSX) [file pone.0117974.s003.xlsx]

## Sheet: Caryophyllales-matrix
Taxon/Character number	1	2	3	4	5	6	7	8	9	10	11	12	13	14	15	16	17	18	19	20	21	22	23	24	25	26
Earlier Diverging clades
Simmondsiaceae
Simmondsia chinensis	0	1	0	0	1	0	0	0	1	1	4	0	0	2	1	3	0	3	2	1	1	0	0	2	1	1
Rhabdodendraceae
Rhabdodendron cubense	1	0	1	0	1	0	0	1	1	1	5	0	0	2	0	1	1	0	2	1	0	1	0	2	1	1
Rhabdodendron amazonicum	1	0	1	0	1	0	0	0	1	1	5	0	0	2	0	1	1	0	2	1	0	1	0	2	1	1
Physenaceae
Physena madagascariensis	1	0	1	0	1	0	0	0	1	1	2	0	0	0	0	1	0	3	2	1	0	0	0	2	1	1
Physena sessiliflora	1	1	1	0	1	0	0	0	1	1	2	0	0	0	0	1	0	3	2	1	1	0	0	2	1	1
Asteropeiaceae
Asteropeia densiflora	1	0	1	1	1	0	0	0	1	1	2	0	0	0	0	1	0	1	2	1	0	0	0	2	1	1
Asteropeia multiflora	1	0	1	1	1	0	0	0	1	1	2	0	0	0	0	1	0	1	2	1	0	0	0	2	1	1
Microteaceae
Microtea debilis	0	0	1	1	1	0	0	1	1	7	0	0	0	0	0	0	0	1	2	0	0	1	0	2	0	0
Microtea paniculata	0	0	1	1	1	0	0	1	1	0	0	0	0	0	0	0	0	3	2	0	0	1	0	2	0	0
Microtea maypurensis	0	0	1	1	1	0	0	1	1	5	0	0	0	0	0	0	0	1	2	0	0	1	0	2	1	0
AAC+CC clade
Achatocarpaceae
Achatocarpus bicornutus	0	0	1	1	1	0	1	0	1	1	3	1	1	0	0	0	0	3	1	0	0	1	1	2	0	0
Achatocarpus hassslerianus	0	0	1	1	1	0	1	0	1	1	3	1	1	0	0	0	0	3	1	0	0	1	1	2	0	0
Achatocarpus praecox	0	0	1	1	1	0	1	0	1	1	3	1	1	0	0	0	0	3	1	0	0	1	1	2	0	0
Achatocarpus nigricans	0	0	1	1	1	0	1	0	1	1	3	1	1	0	0	0	0	3	1	0	0	1	1	2	0	0
Achatocarpus microcarpus	0	0	1	1	1	0	1	0	1	1	3	1	1	0	0	0	0	3	1	0	0	1	1	2	0	0
Achatocarpus oaxacanus	0	0	1	1	1	0	1	0	1	1	3	1	1	0	0	0	0	3	1	0	0	1	1	2	0	0
Achatocarpus pubescens	0	0	1	1	1	0	1	0	1	1	3	1	1	0	0	0	0	3	1	0	0	1	1	2	0	0
Phaulothamnus spinescens	0	0	1	1	1	0	1	0	1	1	3	1	1	0	0	0	0	3	1	0	0	1	1	2	0	0
Chenopodiaceae
Chenopodioideae
Suckleya suckleyana	0	1	1	1	1	0	0	0	0	1	0	0	0	2	0	0	0	0	2	0	0	1	0	2	0	0
Chenopodium quinoa	0	1	1	1	1	0	0	0	0	0	0	0	0	2	0	0	0	0	0	0	0	1	0	0	0	0
Chenopodium atrovirens	0	1	1	0	1	0	0	0	0	0	0	0	0	0	0	0	0	1	0	0	0	1	0	0	0	0
Chenopodium boscianum	0	1	1	0	1	0	0	0	0	0	0	0	0	0	0	0	0	3	0	0	0	1	0	0	0	0
Chenopodium album	0	1	1	1	1	0	0	0	0	0	0	0	0	0	0	0	0	2	0	0	0	1	0	0	0	0
Chenopodium ficifolium	0	1	1	1	1	0	0	0	0	0	0	0	0	0	0	0	0	1	0	0	0	1	0	0	0	0
Chenopodium nevadense	0	1	1	0	1	0	0	0	0	0	0	0	0	0	0	0	0	0	0	0	0	1	0	0	0	0
Chenopodium pratericola	0	1	1	0	1	0	0	0	0	0	0	0	0	0	0	0	0	3	0	0	0	1	0	0	0	0
Chenopodium fremontii	0	1	1	0	1	0	0	0	0	0	0	0	0	0	0	0	0	3	0	0	0	1	0	0	0	0
Chenopodium giganteum	0	1	1	1	1	0	0	0	0	0	0	0	0	0	0	0	0	1	0	0	0	1	0	0	0	0
Chenopodium iljinii	0	1	1	1	1	0	0	0	0	0	0	0	0	0	0	0	0	2	0	0	0	1	0	0	0	0
Chenopodium anidiophyllum	0	1	1	1	1	0	0	0	0	0	0	0	0	0	0	0	0	1	0	0	0	1	0	0	0	0
Chenopodium vulvaria	0	1	1	1	1	0	0	0	0	0	0	0	0	0	0	0	0	1	0	0	0	1	0	0	0	0
Chenopodiastrum murale	0	1	1	1	1	0	0	0	0	0	0	0	0	0	1	0	1	1	0	0	0	1	0	0	0	0
Chenopodiastrum coronopus	0	1	1	1	1	0	0	0	0	0	0	0	0	0	1	0	1	1	0	0	0	1	0	0	0	0
Chenopodiastrum hybridum	0	1	1	2	1	0	0	0	0	0	0	0	0	0	0	0	1	3	1	0	0	1	0	0	0	0
Chenopodium sanctae-clarae	1	1	1	2	1	0	0	0	1	1	0	0	0	0	0	0	0	1	2	0	0	1	0	0	0	0
Oxybasis chenopodioides	0	1	1	0	1	0	0	0	0	1	0	0	0	1	0	0	0	0	0	0	0	1	0	1	0	0
Oxybasis rubra	0	1	1	0	1	0	0	0	0	1	0	0	0	1	0	0	0	0	0	0	0	1	0	1	0	0
Oxybasis urbica	0	1	1	1	1	0	0	0	0	0	0	0	0	0	0	0	0	1	0	0	0	1	0	0	0	0
Oxybasis glauca	0	1	1	0	1	0	0	0	0	1	0	0	0	1	0	0	0	0	0	0	0	1	1	1	1	0
Bltum virgatum	0	1	1	2	1	0	0	0	0	1	0	0	0	1	1	0	0	0	2	0	0	1	0	2	0	0
Blitum bonus-henricus	0	1	1	1	1	0	0	0	0	1	0	0	0	1	0	0	0	1	2	1	0	1	0	1	0	0
Blitum californicum	0	1	1	2	1	0	0	0	0	1	0	0	0	1	0	0	1	1	2	1	0	1	0	1	0	0
Blitum capitatum	0	1	1	2	1	0	0	0	0	1	0	0	0	1	1	0	1	0	2	0	0	1	0	2	0	0
Proatriplex pleiantha	0	0	1	2	1	0	0	0	0	1	0	0	0	0	0	0	1	0	1	0	0	1	0	2	0	0
Manochlamys albicans	0	0	1	0	1	0	0	0	1	1	0	0	0	0	0	0	0	1	0	0	0	1	0	2	0	0
Holmbergia tweedii	0	0	1	1	1	0	2	0	1	1	0	0	1	1	0	0	0	1	0	0	0	1	0	2	0	0
Chenopodium nutans	0	1	1	1	1	0	2	0	1	1	0	0	0	0	0	0	1	1	0	0	0	1	0	0	0	0
Dysphania ambrosioides	0	0	1	1	1	0	0	0	0	2	0	0	0	1	0	0	0	0	2	0	0	1	0	1	0	0
Dysphania pumilio	0	1	1	1	1	0	0	0	0	1	0	0	0	1	0	0	0	0	2	0	0	1	0	0	1	0
Dysphania graveolens	0	0	1	1	1	0	0	0	0	0	0	0	0	1	0	0	0	0	2	0	0	1	0	0	0	0
Dysphania multifida	0	0	1	1	1	0	0	0	0	2	0	0	0	1	0	0	0	0	2	0	0	1	1	2	0	0
Dysphania schraderiana	0	0	1	1	1	0	0	0	0	0	0	0	0	1	0	0	0	0	2	0	0	1	0	0	0	0
Teloxys aristata	0	1	1	1	1	0	0	0	0	1	0	0	0	0	1	0	0	0	2	0	0	1	0	0	0	0
Dysphania tibetica	0	1	1	0	1	0	0	0	0	1	0	0	0	2	0	0	0	0	2	0	0	1	0	0	0	0
Archiatriplex nanpinensis	0	0	1	1	1	1	0	0	0	0	0	0	0	0	0	0	0	1	0	0	0	1	0	2	0	0
Monolepis nuttalliana	0	1	1	2	1	0	0	0	0	1	0	0	0	1	0	0	0	0	2	0	1	1	0	2	0	0
Atriplex hortensis	0	1	1	1	1	0	0	0	0	0	0	0	0	0	0	0	0	2	0	0	0	1	0	1	0	0
Spinacia oleracea	0	1	1	1	1	0	0	0	0	1	0	0	0	2	0	0	0	0	2	0	0	1	0	2	0	0
Atriplex flabellum	0	1	1	1	1	0	0	0	0	1	0	0	0	4	0	0	1	2	0	0	0	1	0	2	0	0
Atriplex patula	0	1	1	1	1	0	0	0	0	0	0	0	0	0	0	0	0	2	0	0	0	1	0	2	0	0
Microgynoecium tibeticum	0	1	1	1	1	2	0	0	0	1	0	0	0	0	0	0	0	0	0	0	0	1	0	2	0	0
Atriplex sagittata	0	1	1	1	1	0	0	0	0	0	0	0	0	0	0	0	0	2	0	0	0	1	0	1	0	0
Grayia spinosa	0	1	1	1	1	0	0	0	0	1	0	0	0	0	0	0	0	0	2	0	0	1	0	2	0	0
Krascheninnikovia ceratoides	0	1	1	2	1	0	0	0	0	4	0	0	0	3	0	1	0	0	2	1	0	0	1	2	0	0
Ceratocarpus arenarius	0	1	1	2	1	0	0	0	0	1	0	0	0	3	0	1	0	0	2	1	0	0	0	2	0	0
Axyris prostrata	0	1	1	2	1	1	0	0	0	1	1	0	0	0	0	0	0	2	2	0	0	0	0	2	0	0
Axyris amaranthoides	0	1	1	2	1	1	0	0	0	1	1	0	0	0	0	0	0	2	2	0	0	0	0	2	0	0
Scleroblitum atriplicinum	0	1	1	2	1	0	0	0	0	1	0	0	0	1	0	0	1	0	2	0	1	0	0	2	0	0
Halimione portulacoides	0	1	1	2	1	0	0	0	0	1	0	0	0	3	0	1	0	0	2	1	0	0	0	2	0	0
Cycloloma atriplicifolium	0	1	1	1	1	0	0	0	0	3	0	0	0	0	0	0	1	0	2	0	0	0	0	0	0	0
Betoideae
Aphanisma blitoides	0	0	1	1	1	0	0	1	1	1	1	0	0	1	0	0	1	1	2	0	0	1	0	0	0	0
Hablitzia tamnoides	0	1	0	0	1	0	0	0	1	1	0	0	0	1	0	0	0	1	0	0	0	1	0	0	0	0
Oreobliton thesioides	0	0	1	1	1	0	0	1	1	1	1	0	0	2	0	1	0	0	2	1	0	1	0	0	0	0
Beta vulgaris	0	0	0	1	1	0	0	0	1	1	1	0	0	1	0	0	0	1	2	0	0	1	0	0	0	0
Camphorosmeae
Bassia laniflora	0	1	1	2	1	0	0	0	1	1	3	0	0	3	0	1	0	0	2	1	0	0	0	0	0	0
Bassia prostrata	0	1	1	2	1	0	0	0	1	1	3	0	0	3	0	1	0	0	2	1	0	0	0	0	0	0
Enchylaena tomentosa	0	1	1	1	1	0	0	0	1	1	3	0	0	2	0	1	0	0	2	1	0	0	0	0	0	0
Corispermoideae
Agriophyllum squarrosum	0	1	0	0	1	0	0	0	1	1	1	0	0	2	0	1	0	0	2	0	0	0	0	2	0	0
Corispermum ulopterum	0	1	1	2	0	2	0	1	1	1	1	0	0	2	0	1	0	0	2	1	0	0	0	2	0	0
Corispermum hyssopifolium	0	1	1	2	0	0	0	0	1	1	1	0	0	2	0	1	0	0	2	1	0	0	0	2	0	0
Corispermum puberulum	0	1	1	2	0	2	0	0	1	4	1	0	0	2	0	1	0	0	2	1	0	0	0	2	0	0
Anthochlamys polygaloides	0	1	1	2	0	0	0	0	1	1	1	0	0	2	0	1	0	0	2	1	0	0	1	2	0	0
Salsoloideae
Anabasis aphylla	0	0	1	2	1	0	1	0	1	1	3	1	0	3	0	1	0	0	2	1	0	0	0	2	2	1
Anabasis jaxartica	0	0	1	2	1	0	1	0	1	1	3	1	1	3	0	1	0	0	2	1	0	0	0	2	2	1
Anabasis setifera	0	0	1	2	1	0	0	0	1	0	3	1	0	3	0	1	0	0	2	1	0	0	0	2	2	1
Kali tamariscina	0	0	1	2	1	0	0	0	1	1	3	1	0	3	0	1	0	0	2	1	0	0	0	0	2	1
Halothamnus glaucus	0	0	1	2	1	0	0	0	1	1	3	1	0	3	0	1	0	0	2	1	0	0	0	0	2	1
Halothamnus bottae	0	0	1	2	1	0	0	0	1	1	3	1	0	3	0	1	0	0	2	1	0	0	0	0	2	1
Lagenantha gillettii	0	0	1	2	1	0	0	0	1	1	3	1	0	3	0	1	0	0	2	1	0	0	0	0	2	1
Fadenia zygophylloides	1	0	1	2	1	0	0	0	1	1	3	1	0	3	0	1	0	0	2	1	0	0	0	0	2	1
Suaedoideae
Suaeda salsa	0	1	1	0	1	0	0	0	0	1	0	0	0	4	0	2	0	2	3	0	0	1	0	0	2	1
Suaeda altissima	0	0	1	0	1	0	0	0	0	1	0	0	0	1	0	0	0	1	1	0	0	1	0	2	2	1
Suaeda monoica	0	1	1	0	1	0	0	0	0	1	0	0	0	1	0	0	0	1	1	0	0	1	0	2	2	1
Suaeda linifolia	0	1	1	2	1	0	0	0	0	1	0	0	0	0	0	2	0	2	3	0	0	1	0	2	2	1
Suaeda nigra	0	1	1	0	1	0	0	0	0	1	0	0	0	1	0	0	0	0	1	0	0	1	0	0	2	1
Suaeda aralocaspica	0	1	1	1	1	0	0	0	0	1	0	0	0	2	0	2	0	0	2	0	0	1	0	2	2	1
Suaeda australis	0	1	1	0	1	0	0	0	0	1	0	0	0	4	0	0	0	0	1	0	0	1	1	0	2	1
Salicornioideae
Sarcocornia fruticosa	0	1	1	2	1	0	0	0	0	1	0	0	0	2	0	1	0	0	2	1	1	0	0	2	1	1
Tecticornia lepidosperma	0	1	1	0	1	0	0	0	0	1	0	0	0	2	0	0	2	3	2	1	0	0	0	2	1	0
Halostachys belangeriana	0	1	1	1	1	0	0	0	0	1	0	0	0	2	0	0	0	0	2	1	0	0	0	2	1	0
Halocnemum strobilaceum	0	1	1	0	1	0	0	0	0	0	0	0	0	2	0	0	3	0	2	1	0	0	1	2	1	0
Sarcobataceae
Sarcobatus baileyi	0	1	1	1	2	0	0	0	1	5	3	0	0	3	0	1	0	0	2	1	0	0	0	2	2	1
Sarcobatus vermiculatus	0	1	1	1	2	0	0	0	1	5	3	0	0	3	0	1	0	0	2	1	0	0	0	2	2	1
Amaranthaceae s.str.
Polycnemoideae
Polycnemum arvense	0	1	1	1	1	0	0	0	0	1	0	0	0	0	0	0	1	1	1	0	0	1	0	2	0	0
Hemichroa pentandra	0	1	1	0	1	0	0	1	0	1	0	0	0	1	0	0	0	0	1	0	0	1	0	2	0	0
Bosea lineage
Bosea cypria	1	0	1	1	1	0	1	0	1	1	3	1	0	1	0	0	0	1	2	1	0	0	0	2	0	0
Bosea amherstiana	0	0	1	1	1	0	1	0	1	1	3	1	0	1	0	0	0	3	2	1	0	0	0	2	0	0
Bosea yervamora	1	0	1	1	1	0	1	0	1	1	3	1	0	1	0	0	0	3	2	1	0	0	0	2	1	0
Charpentiera lineage
Charpentiera australis	1	1	1	0	1	0	0	0	1	0	3	1	0	1	0	0	0	0	0	0	0	1	0	2	0	0
Charpentiera obovata	1	1	1	0	1	0	0	0	1	0	3	1	0	1	0	0	0	1	0	0	0	1	0	2	0	0
Amaranthoids
Amaranthus blitum	0	1	1	0	1	0	0	0	1	1	0	0	0	1	0	0	0	0	0	0	0	1	0	2	0	0
Amaranthus muricatus	0	1	1	0	1	0	0	1	1	1	0	0	0	1	1	0	0	0	0	0	0	1	0	2	0	0
Amaranthus viridis	0	1	1	0	1	0	0	1	1	1	0	0	0	1	1	0	0	0	0	0	0	1	0	2	0	0
Chamissoa altissima	1	1	0	0	1	0	0	0	1	1	3	1	0	1	0	0	0	1	0	0	0	1	1	2	0	0
Pleuropterantha revoilii	0	1	1	2	1	0	0	0	1	1	3	2	0	1	0	1	0	0	2	1	0	1	0	2	0	0
Celosieae
Celosia trigyna	0	0	0	0	1	0	0	0	1	1	3	1	0	0	0	0	0	0	0	0	0	1	0	2	0	0
Deeringia mirabilis	0	0	0	n/a	1	0	1	0	1	1	3	1	0	0	0	0	0	1	0	0	0	1	1	n/a	0	0
Deeringia amaranthoides	0	0	0	n/a	1	0	1	0	1	1	3	1	0	0	0	0	1	1	0	0	0	1	1	2	0	0
Pleuropetalum sprucei	0	0	0	0	1	0	1	0	1	1	3	1	0	0	0	0	0	1	0	0	0	1	0	n/a	0	0
Pleuropetalum pleiogynum	0	0	0	0	1	0	1	0	1	1	3	1	0	0	0	0	0	1	0	0	0	1	0	n/a	0	0
Hermbstaedtia glauca	0	0	0	0	1	0	0	0	1	1	3	1	0	0	0	0	0	1	0	0	0	1	0	2	0	0
Aervoids
Aerva lanata	1	1	1	0	1	0	0	0	1	1	3	1	0	1	0	0	0	0	0	0	0	0	0	2	0	0
Aerva sanguinolenta	1	0	1	0	1	0	0	0	1	1	3	1	0	1	0	0	0	0	0	0	0	1	0	2	0	0
Aerva javanica	1	0	1	0	1	0	0	0	1	1	3	1	0	1	0	0	0	0	0	0	0	1	0	2	0	0
Ptilotus fusiformis	1	1	1	0	1	0	0	0	1	3	3	1	0	2	0	1	0	0	2	1	0	0	0	2	0	0
Achyranthoids
Achyranthes porphyristachya	1	1	1	1	1	0	0	0	1	1	3	1	0	2	0	1	0	0	2	0	0	0	0	2	0	0
Achyranthes bidentata	1	1	1	1	1	0	0	0	1	1	3	1	0	2	0	1	0	0	2	0	0	0	0	2	0	0
Centemopsis gracilenta	1	0	1	0	1	0	0	0	0	1	3	1	0	2	0	1	0	0	2	1	0	1	0	2	0	0
Cyphocarpa angustifolia	1	1	1	1	1	0	0	0	1	6	3	1	0	2	0	1	0	0	2	1	0	1	0	2	0	0
Mechowia grandiflora	1	1	1	1	1	0	0	0	1	6	3	2	0	2	0	1	0	0	2	1	0	1	0	2	0	0
Pandiaka heudelotii	1	1	1	1	1	0	0	0	1	1	3	1	0	1	0	1	0	0	2	1	0	0	0	2	0	0
Cyathula capitata	1	1	1	1	1	0	0	0	1	1	3	1	0	2	0	1	0	0	2	1	0	1	0	2	0	0
Cyathula tomentosa	1	1	1	1	1	0	0	0	1	1	3	1	0	2	0	1	0	0	2	1	0	1	0	2	0	0
Sericostachys scandens	1	1	1	1	1	0	0	0	1	1	3	1	0	2	0	1	0	0	2	1	0	0	0	2	0	0
Sericocomopsis pallida	1	1	1	1	1	0	0	0	1	1	3	1	0	2	0	1	0	0	2	1	0	1	0	2	0	0
Pupalia lappacea	1	1	1	0	1	0	0	0	1	1	3	0	0	0	0	0	0	1	2	0	0	1	0	2	0	0
Gomphrenoideae
Gomphrena dispersa	1	1	1	0	1	0	0	0	1	1	3	2	0	2	0	0	0	0	2	1	0	1	0	2	0	0
Blutaparon vermiculare	0	1	1	0	1	0	0	0	1	1	3	3	0	1	0	0	0	0	2	1	0	0	0	2	0	0
Blutaparon portulacoides	0	1	1	0	1	0	0	0	1	1	3	3	0	2	0	0	0	0	2	1	0	1	0	2	0	0
Alternanthera pungens	1	1	1	0	1	0	0	0	0	1	3	2	0	2	0	0	0	0	2	1	0	1	0	2	0	0
Alternanthera nodiflora	0	1	1	0	1	0	0	0	1	1	3	2	0	2	0	0	0	0	2	0	0	1	0	2	0	0
Tidestromia oblongifolia	0	1	1	0	1	0	0	0	1	1	3	1	0	2	0	0	0	0	2	0	0	1	0	2	0	0
Froelichia gracilis	1	1	1	0	1	0	0	0	1	1	3	0	0	2	0	0	0	0	2	1	0	1	0	2	0	0
Froelichia drummondii	1	1	1	0	1	0	0	0	1	1	3	2	0	2	0	0	0	0	2	1	0	1	0	2	0	0
Pseudoplantago friesii	1	1	1	0	1	0	0	0	1	1	3	2	0	2	0	0	0	0	2	1	0	0	0	2	0	0
Incertae sedis
Berzelia glauca	0	1	0	0	1	0	0	0	1	1	3	1	0	1	1	0	0	1	0	0	0	0	0	2	0	0
Allmania nodiflora	1	1	0	0	1	0	0	0	0	1	0	0	0	0	1	0	0	3	0	0	0	0	0	2	0	0
Digera muricata	1	0	1	1	1	0	0	1	1	1	3	2	0	2	0	1	0	0	2	1	0	1	0	2	0	0
Quaternella confusa	0	1	1	0	1	0	0	0	1	1	3	0	0	2	0	0	0	0	2	0	0	0	0	2	0	0
Saltia papposa	1	1	1	0	1	0	0	0	1	1	0	0	0	2	0	1	0	0	2	1	0	1	0	2	0	0
Baolia bracteata	0	0	1	1	1	0	0	1	1	1	3	2	0	2	0	1	0	0	2	1	0	1	0	2	0	0
Corrigiolaceae
Corrigiola litoralis	0	0	1	1	1	0	0	1	1	1	2	0	0	1	0	0	0	0	2	1	0	0	0	2	0	0
Corrigiola capensis	0	0	1	1	1	0	0	1	1	1	2	0	0	1	0	0	0	0	2	1	0	0	0	2	0	0
Corrigiola africana	1	0	1	1	1	0	0	1	1	1	2	0	0	1	0	0	0	0	2	1	0	0	0	2	0	0
Corrigiola telephiifolia	1	0	1	1	1	0	0	1	1	1	2	0	0	2	0	0	0	0	2	1	0	0	0	2	1	0
Corigiola andina	1	0	1	1	1	0	0	1	1	1	2	0	0	2	0	1	0	0	2	1	0	0	0	3	0	0
Telephium orientale	0	1	0	n/a	1	n/a	0	0	1	1	2	0	0	0	0	0	3	1	2	0	0	0	0	n/a	0	0
Telephium imperati	0	1	0	n/a	1	n/a	0	0	1	1	2	0	0	0	1	0	3	1	2	0	0	0	0	n/a	0	0
Caryophyllaceae
Paronychieae
Gymnocarpos przewalskii	1	1	1	0	1	0	0	0	1	6	0	0	0	2	0	0	1	0	2	1	0	0	0	2	0	0
Gymnocarpos decandrus	1	0	1	0	1	0	0	0	0	0	0	0	0	1	0	1	0	0	2	0	0	0	0	2	0	0
Paronychia kurdica	1	0	1	0	1	0	0	0	0	7	3	2	0	2	0	1	0	0	2	1	0	0	0	2	0	0
Paronychia chlorothyrsa	1	0	1	0	1	0	0	0	1	7	3	2	0	2	0	1	3	0	2	1	0	0	0	2	0	0
Paronychia capitata	1	0	1	0	1	0	0	0	1	0	3	1	0	1	0	0	0	0	2	1	0	0	0	2	0	0
Paronychia amani	1	0	1	0	1	0	0	0	0	0	0	0	0	1	0	0	0	0	2	1	0	0	0	2	0	0
Paronychia chionaea	1	1	1	0	1	0	0	0	0	1	3	1	0	2	0	1	0	0	2	0	0	0	0	2	0	0
Paronychia arabica	1	0	1	0	1	0	0	0	0	6	0	0	0	2	0	1	0	0	2	1	0	0	0	2	0	0
Paronychia argentea	1	1	1	0	1	0	0	0	0	0	0	0	0	2	0	0	0	0	2	0	0	0	0	2	0	0
Achyronychia cooperi	1	1	1	1	1	0	0	0	1	1	0	0	0	2	0	1	0	0	2	1	0	0	0	2	1	0
Herniaria olympica	1	1	1	0	1	0	0	0	0	0	0	0	0	1	1	0	0	0	2	0	0	0	0	2	0	0
Herniaria hirsuta	1	1	1	0	1	0	0	0	0	0	0	0	0	1	1	0	0	0	2	0	0	0	0	2	0	0
Herniaria glabra	0	1	1	0	1	0	0	0	0	0	0	0	0	1	1	0	0	0	2	0	0	0	0	2	0	0
Anychia capillacea	0	0	1	0	1	0	0	0	0	0	0	0	0	1	0	1	0	0	2	0	0	0	1	2	0	0
Polycarpaeae
Illecebrum verticillatum	1	1	0	1	1	0	0	0	1	0	0	0	0	2	0	1	0	0	2	1	0	0	0	2	1	0
Drymaria cordata	0	1	0	n/a	1	n/a	0	0	1	1	2	0	0	2	0	1	3	0	2	1	0	0	0	n/a	0	0
Polycarpon tetraphyllum	0	1	0	n/a	1	n/a	0	0	1	1	0	0	0	2	0	1	3	0	2	1	0	0	0	n/a	1	0
Sperguleae
Spergula arvensis	0	0	0	n/a	1	n/a	0	0	1	1	2	0	0	0	1	0	3	1	2	1	1	0	0	n/a	2	0
Spergularia salina	0	0	0	n/a	1	n/a	0	0	1	1	2	0	0	1	1	2	4	2	2	1	1	1	0	n/a	0	0
Sagineae
Sagina procumbens	0	0	0	n/a	1	n/a	0	0	1	1	2	0	0	2	0	0	0	0	2	1	0	0	0	n/a	0	0
Minuartia verna	0	1	0	n/a	1	n/a	0	0	1	1	2	0	0	2	0	0	3	0	2	1	0	0	0	n/a	1	0
Minuartia hamata	0	1	1	0	1	0	0	0	1	1	2	0	0	2	0	0	2	0	2	0	0	0	0	2	0	0
Drypis spinosa	0	1	1	0	1	0	0	0	1	1	2	0	0	2	0	1	0	0	2	1	0	1	0	2	0	0
Sclerantheae
Scleranthus perennis	0	0	1	0	1	0	0	0	1	1	1	0	0	3	0	1	0	0	2	0	0	0	0	2	0	0
Scleranthus annuus	0	0	1	0	1	0	0	0	1	1	1	0	0	3	0	1	0	0	2	0	0	0	0	2	0	0
Scleranthus neglectus	0	0	1	0	1	0	0	0	1	1	1	0	0	3	0	1	0	0	2	0	0	0	0	2	0	0
Scleranthus polycarpus	0	0	1	0	1	0	0	0	1	1	1	0	0	2	0	1	0	0	2	0	0	0	0	2	0	0
Schiedea globosa	0	1	0	n/a	1	n/a	0	0	1	1	2	0	0	1	0	0	3	0	2	1	0	0	0	n/a	0	0
Honckenya peploides	0	0	0	n/a	1	n/a	0	0	1	1	1	0	0	1	0	0	0	1	2	1	0	0	0	n/a	0	0
Wilhelmsia physodes	0	1	0	n/a	1	n/a	0	0	1	1	1	0	0	2	0	0	0	0	2	1	0	0	0	n/a	0	0
Alsineae
Stellaria monosperma var. japonica	0	1	1	0	1	0	0	0	1	1	0	0	0	2	0	0	0	0	2	0	0	0	0	2	0	0
Sileneae
Silene tatarica	0	1	0	n/a	1	n/a	0	0	1	1	2	0	0	1	0	0	3	1	2	1	0	0	0	n/a	0	0
Silene vulgaris	0	1	0	n/a	1	n/a	0	0	1	1	2	0	0	1	0	0	3	1	2	1	0	0	0	n/a	0	0
Caryophylleae
Saponaria prostrata	0	1	1	0	1	0	0	0	1	1	0	0	0	1	0	1	0	0	2	0	0	0	0	2	0	0
Saponaria ocymoides	0	1	0	n/a	1	n/a	0	0	1	1	2	0	0	1	0	0	3	2	2	0	0	0	0	n/a	0	0
Acanthophyllum borsczovii	0	1	1	0	1	0	0	0	1	1	2	0	0	2	0	0	3	0	2	1	0	0	0	2	0	0
Acanthophyllum paniculatum	0	1	1	0	1	0	0	0	1	1	2	0	0	2	0	0	3	0	2	1	0	0	0	2	0	0
Acanthophyllum coloratum	0	1	1	0	1	0	0	0	1	1	2	0	0	2	0	0	2	0	2	1	0	0	0	2	0	0
Incertae sedis
Pollichia campestris	1	1	1	1	1	0	0	0	0	0	0	0	0	2	0	0	0	0	2	0	0	0	0	2	1	0
Pteranthus dichotomus	1	1	1	0	1	0	0	0	0	1	0	0	0	2	0	1	0	0	2	1	0	0	0	2	1	0
Cometes abyssinica	1	1	1	0	1	0	0	0	0	1	2	0	0	3	0	0	3	1	2	1	0	0	0	2	1	0
Ortegia hispanica	1	0	0	n/a	1	n/a	0	1	1	1	2	0	0	2	0	1	0	0	2	1	0	0	0	n/a	1	0
Globular Inclusion clade
Macarthuriaceae
Macarthuria neocambrica	0	0	0	n/a	1	n/a	0	0	1	1	6	0	0	0	0	0	3	1	2	1	0	1	1	n/a	0	0
Macarthuria australis	0	0	0	n/a	1	n/a	0	0	1	1	6	0	0	0	0	0	0	1	2	1	0	1	1	n/a	0	0
Stegnospermataceae
Stegnosperma cubense	0	0	0	n/a	1	n/a	0	0	1	1	8	0	0	0	0	0	0	3	2	1	0	1	1	n/a	0	0
Stegnosperma halimifolium	0	0	0	n/a	1	n/a	0	0	1	1	8	0	0	0	0	0	0	3	2	1	0	1	1	n/a	0	0
Lophiocarpaceae
Lophiocarpus burchellii	0	0	1	1	1	0	0	1	1	1	0	0	0	0	0	0	0	1	0	0	0	1	0	2	0	0
Lophiocarpus dinteri	0	0	1	2	1	0	0	1	1	0	0	0	0	0	0	0	0	1	0	0	0	1	0	2	0	0
Lophiocarpus latifolius	0	0	1	1	1	0	0	1	1	0	1	0	0	0	0	0	0	3	0	0	0	1	0	2	0	0
Lophiocarpus tenuissimus	0	0	1	1	1	0	0	1	1	0	0	0	0	0	0	0	0	1	0	0	0	1	0	2	0	0
Corbichonia decumbens	0	0	0	n/a	1	n/a	0	0	1	1	2	0	0	0	0	0	3	1	1	0	0	1	1	n/a	0	0
Corbichonia rubriviolacea	0	0	0	n/a	1	n/a	0	0	1	1	2	0	0	0	0	0	3	1	1	0	0	1	1	n/a	0	0
Rivinaceae
Hilleria latifolia	1	0	1	1	1	0	1	0	1	1	0	0	0	0	1	0	0	3	2	0	0	1	0	2	0	0
Trichostigma octandra	1	0	1	1	1	0	1	0	1	1	0	0	0	0	0	0	0	3	2	0	0	1	0	2	0	0
Rivina purpurascens	1	0	1	1	1	0	1	0	1	1	0	0	0	0	0	0	0	3	2	0	0	1	0	2	0	0
Rivina humilis	1	0	1	1	1	0	1	0	1	1	0	0	0	0	0	0	0	3	2	0	1	1	0	2	0	0
Rivina brasiliensis	1	0	1	1	1	0	1	0	1	1	0	0	0	0	0	0	1	3	2	0	1	1	0	2	0	0
Petiveriaceae
Petiveria alliacea	0	1	1	2	1	0	0	0	1	7	3	0	0	2	0	1	0	0	3	0	0	1	0	2	1	0
Seguieriaceae
Gallesia gorazema	1	1	1	2	3	0	0	1	1	6	3	0	0	2	0	1	0	0	2	1	0	1	0	2	0	1
Seguieria aculeata	1	1	1	2	3	0	0	1	1	1	3	0	0	2	0	1	0	0	2	1	0	1	0	2	0	1
Basellaceae
Anredera scandens	1	0	1	2	1	0	0	0	1	1	9	0	0	2	0	1	0	0	2	1	0	1	0	2	0	1
Anredera cordifolia	1	0	1	0	1	0	0	0	1	1	2	0	0	1	0	1	0	0	2	1	0	1	0	2	0	1
Anredera floribunda	1	0	1	0	1	0	0	0	1	1	2	0	0	2	0	1	0	0	2	1	0	1	0	2	0	1
Anredera brachystachya	1	0	1	2	1	0	0	0	1	1	9	0	0	2	0	1	3	0	2	1	0	1	0	2	0	1
Basella paniculata	0	0	1	2	1	0	0	0	1	1	2	0	0	2	0	1	0	0	2	1	0	1	0	2	2	1
Basella alba	0	0	1	2	1	0	0	0	1	1	2	0	0	2	0	1	0	0	2	1	0	1	0	2	2	1
Tournonia hookeriana	0	0	1	1	1	0	0	0	1	1	0	0	0	0	0	1	0	0	2	1	0	1	0	2	2	1
Ullucus tuberosus	1	0	1	1	1	0	0	1	1	1	0	0	0	2	0	1	1	1	2	1	0	1	0	3	0	1
Didiereaceae
Decarya madagascariensis	1	0	1	1	1	0	0	0	1	1	2	0	0	1	0	0	0	1	2	1	0	1	1	2	0	1
Didierea trollii	0	0	1	1	1	0	0	0	1	1	2	0	0	1	0	1	0	1	2	1	0	1	1	2	0	1
Calyptrotheca taitensis	1	1	1	0	1	0	0	0	1	1	2	0	0	0	0	0	0	1	2	1	0	1	1	2	0	1
Alluaudia comosa	1	1	1	0	1	0	0	0	1	1	2	0	0	1	0	0	1	1	2	1	0	1	1	2	0	1
Alluaudia ascendens	1	1	1	1	1	0	0	0	1	1	2	0	0	1	0	1	0	1	2	1	0	1	1	2	0	1
Ceraria namaquensis	1	1	1	2	1	0	0	0	1	6	1	0	0	2	0	1	0	0	2	1	0	1	0	2	0	1
Ceraria longipedunculata	1	1	1	2	1	0	0	0	1	2	1	0	0	2	1	1	0	0	2	1	0	1	0	2	0	1
Nyctaginaceae
Leucastereae
Reichenbachia hirsuta	1	1	1	1	1	0	0	0	0	4	0	0	0	0	0	0	0	0	2	1	0	0	0	2	0	1
Andradea floribunda	1	0	1	0	1	0	0	0	1	4	0	0	0	2	0	1	0	0	2	1	0	0	0	2	0	1
Boldoeae
Boldoa purpurascens	1	0	1	2	1	0	0	0	0	1	0	0	0	0	0	0	0	1	0	0	0	1	0	2	0	0
Salpianthus aequalis	1	1	1	2	1	0	0	1	1	1	0	0	0	0	0	0	0	1	0	0	0	1	0	2	0	0
Cryptocarpus pyriformis	1	0	1	2	1	0	0	1	1	1	0	0	0	0	0	0	0	1	0	0	0	0	0	2	0	0
Colignonieae
Colignonia scandens	1	1	1	2	1	0	0	0	0	1	0	0	0	2	0	0	0	1	2	1	0	0	0	2	1	0
Bougainvilleeae
Bougainvillea campanulata	1	1	1	2	1	0	0	0	1	1	0	0	0	2	0	1	0	0	2	1	0	0	0	2	0	0
Bougianvillea praecox	1	1	1	2	1	0	0	0	1	1	0	0	0	2	0	1	0	0	2	1	0	0	0	2	0	0
Bougainvillea glabra	1	1	1	2	2	0	0	0	1	1	0	0	0	2	0	1	0	0	2	1	0	0	0	2	0	0
Pisonieae
Neea spruceana	1	1	1	2	1	0	0	0	0	1	0	0	0	2	0	1	0	0	2	1	0	0	0	2	1	1
Pisoniella glabrata	1	1	1	2	1	0	0	0	0	1	0	0	0	2	0	0	0	0	2	1	0	1	0	2	1	1
Pisonia aculeata	1	1	1	2	1	0	0	0	1	1	0	0	0	2	0	0	1	0	2	1	0	0	0	2	1	1
Pisonia umbellifera	1	1	1	2	1	0	0	0	0	1	0	0	0	2	0	1	0	1	2	1	0	1	0	2	1	1
Guapira obtusata	1	1	1	2	1	0	0	0	0	1	0	0	0	2	0	1	0	0	2	1	0	0	0	2	1	1
Guapira opposita	1	1	1	2	1	0	1	0	0	1	0	0	0	2	0	1	0	0	2	1	0	0	0	2	1	1
Guapira psammophila	1	1	1	2	1	0	0	0	0	1	0	0	0	2	0	1	0	0	2	1	0	0	0	2	1	1
Guapira discolor	1	1	1	2	1	0	0	0	0	1	0	0	0	2	0	0	0	0	2	1	0	0	0	2	1	1
Guapira graciliflora	1	1	1	2	1	0	0	0	0	1	0	0	0	2	0	1	0	0	2	1	0	0	0	2	1	1
Abronieae
Abronia latifolia	1	1	1	2	1	0	0	0	0	1	0	0	0	1	0	0	0	1	2	1	0	0	0	2	1	0
Phaeoptilinae
Phaeoptilum spinosum	1	1	1	2	1	0	0	0	0	1	0	0	0	2	0	0	0	0	2	1	0	0	0	2	0	0
Boerhaviinae+Nyctagininae
Allionia incarnata	1	1	1	2	1	0	0	0	0	1	0	0	0	2	0	1	0	0	2	1	0	0	0	2	0	0
Oxybaphus nyctagyneus	1	1	1	2	1	0	0	0	0	1	0	0	0	2	0	1	0	0	2	1	0	0	0	2	0	0
Boerhavia cordobensis	1	1	1	2	1	0	0	0	0	1	0	0	0	2	0	1	0	0	2	1	0	0	0	2	0	0
Boerhavia deserticola	1	1	1	2	1	0	0	0	0	1	0	0	0	2	0	1	0	0	2	1	0	0	0	2	0	0
Boerhavia repens subsp. repens	1	1	1	2	1	0	0	0	0	1	0	0	0	2	0	1	0	0	2	1	0	0	0	2	0	0
Boerhavia hereroensis	1	1	1	2	1	0	0	0	0	1	0	0	0	2	0	1	0	0	2	1	0	0	0	2	0	0
Boerhavia erecta	1	1	1	2	1	0	0	0	0	1	0	0	0	2	0	0	0	0	2	1	0	0	0	2	0	0
Boerhavia coccinea	1	1	1	2	1	0	0	0	0	1	0	0	0	2	0	1	0	0	2	1	0	0	0	2	0	0
Boerhavia palmeri	1	1	1	2	1	0	0	0	0	1	0	0	0	2	0	1	0	0	2	1	0	0	0	2	0	0
Boerhavia diffusa	1	1	1	2	1	0	0	0	0	1	0	0	0	2	0	0	0	0	2	1	0	0	0	2	0	0
Cyphomeris gypsophiloides	1	1	1	2	1	0	0	0	0	1	0	0	0	2	0	1	0	0	2	1	0	0	0	2	0	0
Commicarpus plumbagineus	1	1	1	2	1	0	0	0	0	1	0	0	0	2	0	0	0	0	2	1	0	0	0	2	0	0
Commicarpus boissieri	1	1	1	2	1	0	0	0	0	1	0	0	0	2	0	1	0	0	2	1	0	0	0	2	0	0
Commicarpus sinuatus	1	1	1	2	1	0	0	0	0	1	0	0	0	2	0	0	0	0	2	1	0	0	0	2	0	0
Commicarpus arabicus	1	1	1	2	1	0	0	0	0	1	0	0	0	2	0	0	0	0	2	1	0	1	0	2	0	0
Commicarpus decipiens	1	1	1	2	1	0	0	0	0	1	0	0	0	2	0	1	0	0	2	1	0	0	0	2	0	0
Commicarpus chinensis subsp natalensis	1	1	1	2	1	0	0	0	0	1	0	0	0	2	0	1	0	0	2	1	0	0	0	2	0	0
Commicarpus fallacissimus	1	1	1	2	1	0	0	0	0	1	0	0	0	2	0	1	0	0	2	1	0	0	0	2	0	0
Commicarpus helenae var. helenae	1	1	1	2	1	0	0	0	0	1	0	0	0	2	0	1	0	0	2	1	0	0	0	2	0	0
Commicarpus pilosus	1	1	1	2	1	0	0	0	0	1	0	0	0	2	0	1	0	0	2	1	0	0	0	2	0	0
Commicarpus squarrosus	1	1	1	2	1	0	0	0	0	1	0	0	0	2	0	1	0	0	2	1	0	0	0	2	0	0
Commicarpus pentandrus	1	1	1	2	1	0	0	0	0	1	0	0	0	2	0	1	0	0	2	1	0	0	0	2	0	0
Mirabilis himalaica	1	0	1	2	1	0	0	0	0	1	0	0	0	2	0	1	0	0	2	1	0	0	0	2	0	0
Mirabilis albida	1	1	1	2	1	0	0	0	0	1	0	0	0	2	0	1	0	0	2	1	0	0	0	2	0	0
Mirabilis jalapa	1	0	1	2	1	0	0	0	0	1	0	0	0	2	0	1	0	0	2	1	0	0	0	2	0	0
Mirabilis alipes	1	0	1	2	1	0	0	0	0	1	0	0	0	2	0	1	0	0	2	1	0	0	0	2	0	0
Mirabilis odorata	1	0	1	2	1	0	0	0	0	1	0	0	0	2	0	1	0	0	2	1	0	0	0	2	0	0
Mirabilis prostrata	1	0	1	2	1	0	0	0	0	1	0	0	0	2	0	1	0	0	2	1	0	0	0	2	0	0
Acleisanthes chenopodioides	1	1	1	2	1	1	0	0	0	1	0	0	0	2	0	1	0	0	2	1	0	0	0	2	0	0
Molluginaceae
Adenogramma littoralis	1	0	1	0	1	0	0	0	1	1	0	0	0	2	0	0	0	0	2	0	0	1	0	2	0	0
Mollugo verticillata	0	1	0	n/a	2	n/a	0	0	1	0	0	0	0	2	0	0	0	0	0	0	1	1	0	n/a	1	0
Outgroup
Polygonum aviculare	0	1	1	1	1	0	0	0	1	1	2	0	0	2	0	0	0	0	2	1	0	0	0	2	1	1
Limonium perfoliatum	1	1	1	1	1	0	0	0	0	1	0	0	0	2	0	1	0	0	2	1	0	0	0	2	1	1
Drosera rotundifolia	0	1	0	n/a	1	n/a	0	0	1	1	2	0	0	2	0	0	0	0	2	1	0	0	0	2	1	1
